# Supplementary material for: Disentangling the inverse relationship between cancer and Alzheimer’s or Parkinson’s disease: A systematic review on Mendelian randomization studies
Source: Neurobiol Dis. Author manuscript; Available in PMC 2026 Jan 5. (PMC12766696; doi:10.1016/j.nbd.2025.107190)
Supplement: 1 [file NIHMS2127907-supplement-1.xlsx]

## Sheet: Supplementary Table 1
Supplementry Table 1: Queries for literature search
#1	alzheimer disease'/exp OR 'alzheimer':ti,ab,kw OR 'alzeimer`s':ti,ab,kw OR 'alzeimers':ti,ab,kw OR 'neurofibrillary degeneration':ti,ab,kw OR 'neuron degeneration':ti,ab,kw OR 'dementia'/exp OR 'dementia':ti,ab,kw OR 'parkinson disease'/exp OR 'parkinson disease':ti,ab,kw OR 'parkinson':ti,ab,kw OR 'lewy bodies':ti,ab,kw OR 'lewy body':ti,ab,kw OR 'parkinsons':ti,ab,kw OR 'parkinson`s':ti,ab,kw O…
#2	neoplasm'/exp OR 'neoplasia':ti,ab,kw OR 'neoplasm':ti,ab,kw OR 'neoplasms':ti,ab,kw OR 'tumor':ti,ab,kw OR 'tumors':ti,ab,kw OR 'tumour':ti,ab,kw OR 'tumours':ti,ab,kw OR cancer*:ti,ab,kw OR malignan*:ti,ab,kw OR carcinoma*:ti,ab,kw OR neoplasm*:ti,ab,kw OR oncolog*:ti,ab,kw OR sarcoma*:ti,ab,kw OR lymphoma*:ti,ab,kw OR 'leukaemia':ti,ab,kw OR 'myeloma':ti,ab,kw OR 'melanoma':ti,ab,kw
#3	mendelian randomization analysis'/exp OR 'mendelian randomisation':ti,ab,kw OR 'mendelian randomization':ti,ab,kw OR 'mendelian randomization analysis':ti,ab,kw
	#1 AND #2 #3
NOTE. Search conducted using Embase, Web of Science and PubMed databases. ti = title; ab = abstract; kw = keyword; exp = exploded MeSH or Emtree term.

## Sheet: Supplementart Table 2
Supplementary Table2. Detailed description of GWAS of MR studies included in the review
No	Authors, Year	Cancer					AD/PD
		Consortium/Study/PMID	Outcome	GWAS author(first author)	Case	Control	Consortium/Study/PMID	Outcome	GWAS authors	Case	Control
1	Yuan et.al,2024	UK biobank , ieu-b-4965	Colorectal cancer	Burrows et al.	5657	372016	UK Biobank with the latest GWAS meta-analysis	AD	Ben Elsworth et al.	19255	380538
							MRC-IEU: OpenGWAS ID: ukb-b-323	AD	Jeremy et al.	53042	355900
2	Dong et.al,2023	E2C2 genome-wide association studies (GWAS) and from the ANECS, SEARCH, NSECG GWASs and the iCOGS project , ID: ebi-a-GCST006465, PubmedID: 30093612	endometrial cancer (endometroid histology)	O'Mara et al.	8758	46126	GWAS Catalog (EBI),ID: ebi-a-GCST005921,PubmedID: 29777097	AD	Marioni et al.	42034	272244
		E2C2 genome-wide association studies (GWAS) and from the ANECS, SEARCH, NSECG GWASs and the iCOGS project , ID: ebi-a-GCST006466, PubmedID: 30093612	endometrial cancer (non-endometroid histology)	O'Mara et al.	1230	3544
		ID: finn-b-CD2_FOLLICULAR_LYMPHOMA_EXALLC, PubmedID: NA	Follicular lymphoma	NA	522	180756
		BCAC, ID: ieu-a-1126, PubmedID: 29059683	Breast cancer	Michailidou et al.	122977	105974
		BCAC, ID: ieu-a-1132, PubmedID: 29059683	ER+ Breast cancer	Michailidou et al.	38197	45494
		MRC-IEU, ID: ukb-b-12227,PubmedID: NA	Breast cancer	Elsworth et al.	16586	345223
		MRC-IEU,ID: ukb-b-13584,PubmedID: NA	Breast cancer	Elsworth et al.	35102	388356
		PRACTICAL,ID: ieu-b-85,PubmedID: 29892016	Prostate cancer	Schumacher et al.	79148	61106
		MRC-IEU,ID: ukb-b-7773,PubmedID: NA	Prostate cancer	Elsworth et al.	30945	368725
		Oncoarray oral cavity and oropharyngeal cancer,ID: ieu-b-94,PubmedID: 27749845	Oral cavity cancer	Lesseur et al.	1223	2928
		GWAS Catalog ,ID: ukb-a-296,PubmedID: NA	Bowel cancer	Neale et al.	275263	935142
		MRC-IEU, ID: ukb-b-7748, PubmedID: NA	Bowel cancer	Elsworth et al.	22028	401107
3	Guo et. al, 2023	Ovarian Cancer Association Consortium (OCAC), PMID: 28346442	Ovarian cancer	Phelan et al.	25509	40941	UK biobank, 23andMe, post-Chang et al. 2017 enrollment, Baylor College of Medicine / University of Maryland,Finnish Parkinson's, Harvard Biomarker Study (HBS),McGill Parkinson's,Oslo Parkinson's Disease Study, Parkinson's Disease Biomarker's Program (PDBP),Parkinson's Progression Markers Initiative (PPMI),System Genomics of Parkinson's Disease (SGPD),Spanish Parkinson's (IPDGC), Tubingen Parkinso…	Parkinson disease	Nalls et al.	37,688 cases & 18,618 UK Biobank proxy-cases	1417791
4	Huang et. al, 2024	the International Head and Neck Cancer Epidemiology Consortium (INHANCE), European cohort study (EPIC) and cases from a United Kingdom case-series (HN5000), ID:ieu-b-94, PMID-27749845	oral cavity cancer	Lesseur et. al	1223	2928	the International Genomics of Alzheimer’s Project (IGAP) (composed of four consortia: Alzheimer Disease Genetics Consortium (ADGC), Cohorts for Heart and Aging Research in Genomic Epidemiology Consortium (CHARGE), The European Alzheimer’s Disease Initiative (EADI), and Genetic and Environmental Risk in AD/Defining Genetic, Polygenic and Environmental Risk for Alzheimer’s Disease Consortium (GERAD…	AD	Kunkle et. al	21982	41944
5	Lin et. al, 2024	UK Biobank, MRCIEU database, ieu-b-4957	Multiple myeloma	Burrows et al	372617	372016	The FinnGen Consortium, finn-b-G6_ALZHEIMER, finn-b-G6_PARKINSON	AD	NA	218792	214893
							The FinnGen Consortium	PD	NA	218792	216630
6	Li et. al, 2024	The Prostate Cancer Association Group to Investigate Cancer Associated Alterations in the Genome (PRACTICAL) consortium, ieu-b-85, PMID 24162737	Prostate cancer	Schumacher et. al	79148	61106	Integrative Epidemiology Unit (IEU), ebi-a-GCST002245, PMID 24162737	AD	Lambert et. al	17008	37154
7	Ren et. al, 2024	Breast Cancer Association Consortium(BCAC), ieu-a-1129, ieu-a-1132, ieu-a-1135	Breast cancer	Michailidou K	61282	45494	the Complex Trait Genetics lab, Alzheimer workgroup initiative of the Psychiatric Genomic Consortium (PGC-ALZ), f the International Genomics of Alzheimer's Project (IGAP), The Alzheimer’s Disease Sequencing Project (ADSP), UK Biobank, the deCODE study	AD	Jansen et. al	71880	383378
					ER+ 38,197	45494	the International Parkinson’s Disease Genomics Consortium, ieu-b-18	PD	Nalls MA	33674	449056
					ER- 45,494	9655
8	Seddighi et. al, 2019*	GWAS Catalog (EBI), UK-GWAS with SORCE trial, The Institute of Cancer Research (ICR) and Royal Marsden NHS Hospitals Trust, the Wellcome Trust Case Control Consortium 2 (WTCCC2), the UK Blood Service, and NCI-GWAS, PMID 25826619	Renal cell carcinoma	Henrion et al., 2015	2598	10755	International Genomics of Alzheimer’s Project (IGAP) (which includes The Cohorts for Heart and Aging Research in Genomic Epidemiology consortium (CHARGE), The Alzheimer’s Disease Genetics Consortium (ADGC), The Genetic and Environmental Risk in Alzheimer’s disease consortium (GERAD), and The European Alzheimer’s disease Initiative (EADI)	AD	Lambert et al(Meta-analysis)	17008	37154
		UK-GWAS from rom SORCE, a MRC collection of surgically treated RCC cases ascertained through UK clinical oncology centres, PMID 23184150	Renal cell carcinoma	Henrion et al., 2013	5954	37352
		MD Anderson Cancer Center, Kelsey Seybold Clinic		Wu et al., 2012	4666	10021
		The International Agency for Research on Cancer (IARC) and the Centre National de Génotypage (CNG) and the U.S. National Cancer Institute (NCI) scan		Purdue et al., 2010	5970	13423
		The National Cancer Institute (NCI-2; NCI, Bethesda, Maryland, USA) and the International Agency for Research on Cancer (IARC-2; IARC, Lyon, France). The NCI-2 samples, obtained from 13 studies conducted in the US and Finland were genotyped at the NCI Cancer Genomics Research Laboratory (CGR, Division of Cancer Epidemiology and Genetics, National Cancer Institute, Bethesda, Maryland, USA), IARC-2…		Scelo et al., 2017	19164	34038
		Pancreatic Cancer Cohort Consortium and the Pancreatic Cancer Case-Control Consortium (PanC4)(three GWAS phases- PanScan I, PanScan II and PanScan III), PANDoRA consortium, the Pancreatic Cancer Case-Control Consortium (PanC4)	Pancreatic cancer	Zhang et al., 2016	11183	16400
		Not availible		Peterson et al., 2010	3851	3934
		PanScan I,the Agricultural Health Study (AHS), the Melbourne Collaborative Cohort Study (MCCS), the Multiethnic Cohort Study (MEC), the Selenium and Vitamin E Cancer Prevention Trial (SELECT) and the Vitamins and Lifestyle Study (VITAL), the Gastrointestinal Cancer Clinic of Dana-Farber Cancer Institute (DFCI-GCC) study, the Spanish Pancreatic Cancer Study PANKRAS-II59 and the PANDoRA-Heidelberg …		Wolpin et al., 2014	7683	14397
		Pancreatic Cancer Case-Control Consortium (PanC4)		Childs et al., 2015	4164	11569
		OncoArray Consortium	Upper aerodigestive tract cancer	Lesseur et al., 2017	6034	6585
		European based multi-centre UADT cancer case-control studies, the International Agency for Research on Cancer (IARC) central europe study, and the ARCAGE (Alcohol-Related Cancers and Genetic susceptibility in Europe) by IARC		McKay et al., 2011	13697	18199
		NCI Bladder Cancer GWAS , the Prostate, Lung, Colorectal and Ovarian Cancer Screening Trial (PLCO)	Urinary bladder cancer	Figueroa et al.,2014	10134	18872
		Study subjects from Iceland, Netherlands, UK, Torino, Italy, Brescia, Italy, Belgium, Eastern Europe, Sweden, Spain, Germany, Iran		Rafnar et al., 2011	6024	11329
		Spanish Bladder Cancer Study (SBCS), Prostate, Lung, Colorectal and Ovarian Cancer Screening Trial (PLCO), The American Cancer Society Cancer Prevention Study II Nutrition Cohort (CPS II), New England Bladder Cancer Study (NEBCS_x0002_ME, VT), Alpha_x0002_Tocopherol, Beta-Carotene Cancer Prevention Study (ATBC), Texas GWAS - (Texas Bladder Cancer Study 1 (TXBCS 1)), Nijmegen Bladder Cancer Study …		Rothman et al., 2010	11913	53395
		M.D. Anderson discovery population with US European and European validation		Wu et al., 2009	7636	40547
		the Icelandic Cancer Registry (ICR), Nijmegen Bladder Cancer Study, Leeds Bladder Cancer Study, United Kingdom, Torino Bladder Cancer Case Control Study, Italy, The Brescia bladder cancer study, Italy,The Belgian Case Control Study of Bladder Cancer, The Eastern Europe study population, The Swedish Bladder Cancer Study, The Spanish Case Control study of Bladder Cancer		Kiemenet et al., 2008	3968	38136
		the Icelandic Cancer Registry (ICR), Nijmegen Bladder Cancer Study, Leeds Bladder Cancer Study, United Kingdom, Torino Bladder Cancer Case Control Study, Italy, The Brescia bladder cancer study, Italy,The Belgian Case Control Study of Bladder Cancer, The Eastern Europe study population, The Swedish Bladder Cancer Study, The Spanish Case Control study of Bladder Cancer, Lutherstadt Wittenberg blad…		Keimeney et al, 2010	4739	45549
		Study subjects from Iceland, Netherlands, In silico replication(GWA) The Netherlands, UK, Torino, Italy, Brescia, Italy, Belgium, Eastern Europe, Sweden, Spain, Germany, Iran		Rafnar et al., 2014	6936	100636
		Transdisciplinary Research of Cancer in Lung of the International Lung Cancer Consortium (TRICL-ILCCO) and the Lung Cancer Cohort Consortium (LC3), PMID: 28604730	Lungs cancer	McKay et al., 2017	44069	68712
		The MD Anderson Cancer Center lung cancer study (MDACC-GWAS), the UK lung cancer GWAS from the Institute for Cancer Research (ICR-GWAS), the NCI lung cancer GWAS (NCI-GWAS) and the IARC lung cancer GWAS (IARC-GWAS), PMID : 24880342		Wang et al., 2014	21594	38295
		the Swedish Cancer Registry, PMID: 27285765	Cervical cancer	Chen et al., 2016	2503	6167
		the Prostate Testing for cancer and Treatment (ProtecT) study, and secondly the UK Genetic Prostate Cancer Study stage I (UKGPCS),PMID: 24753544	Prostate cancer	Knipe et al., 2014	3000	3241
		three prostate cancer GWAS (CGEMS, UK/Australia stages 1 and 2, and CAPS), PMID: 23535732		Eeles et al., 2013	25074	24272
		Study populations were from Icelandic Cancer Registry (ICR), Prostate Testing for Cancer and Treatment’ trial (ProtecT) in the UK, The Netherlands, Spain, Chicago, Romania and Hong Kong; PMID: 23104005		Gudmundsson et al., 2012	4537	54444
		Study populations were from Icelandic Cancer Registry (ICR); The Netherlands, Spain, Chicago, Nashville and Finland; PMID: 19767754		Gudmundsson et al., 2009	3949	42382
		Study populations were from Icelandic Cancer Registry (ICR); The Netherlands, Spain, CAPS (CAncer Prostate in Sweden), Baltimore, Chicago, Nashville and Rochester; PMID: 18264098		Gudmundsson et al., 2008	1854	21372
		Prostate cancer cases for stage 1 from the UK Genetic Prostate Cancer Study (UKGPCS) and controls for stage 1 through the ProtecT study; Stage 2 prostate cancer cases and controls were from the UK and Australia; PMID: 18264097		Eeles et al., 2008	5122	5260
		Study populations were from Icelandic Cancer Registry (ICR); Dutch, Spain, Chicago and Baltimore; PMID: 17401366		Gudmundsson et al., 2007	1501	11290
		Study populations were from Austrian–German–Italian–Swiss multicenter clinical trial AIEOP–BFM ALL 2000, trial AIEOP–BFM ALL 2009 and clinical trials of the German COALL study group (COALL-06-97 and COALL-07-03); PMID: 22076464	Leukaemia	Ellinghaus et al., 2012	1370	3535
		Cases are from UKCCS, UK MRC ALL 97 (99) trial and NICR. Controls are from the 1958 Birth Cohort and UK GWA study of CRC; PMID: 19684604		Papaemmanuil et al., 2009	907	2398
		UK-GWA1 from the United Kingdom Childhood Cancer Study (UKCCS) and UK-GWA2 from the UK Medical Research Council (MRC) ALL 97 (99) trial and Northern Institute for Cancer Research (NICR); PMID: 20453839		Sherborne et al., 2010	3293	4817
		the six GWAS were UK-CLL1, UK-CLL2, Genetic Epidemiology of CLL (GEC) Consortium, NHL GWAS Consortium, UCSF and Utah; PMID: 28165464		Law et al., 2017	6200	17598
		Four CLL GWAS of European ancestry were included. National Cancer Institute NHL GWAS (NCI GWAS), Utah Chronic Lymphocytic Leukemia GWAS (UTAH), Genetic Epidemiology of CLL Consortium GWAS (GEC), and Molecular Epidemiology of Non-Hodgkin Lymphoma GWAS (UCSF); PMID: 26956414		Berndt et al., 2016	5058	13197
		Stage 1 NHL were from Alpha-Tocopherol, Beta-Carotene Lung Cancer Prevention Study (ATBC); American Cancer Society Cancer Prevention Study-II Nutrition Cohort (CPS-II); European Prospective Investigation into Cancer, Chronic Diseases, Nutrition and Lifestyles (EPIC); Health Professionals Follow-up Study (HPFS); The Melbourne Collaborative Cohort Study (MCCS); Nurses' Health Study (NHS); New York …		Berndt et al., 2013	5443	10521
		UK-GWAS, San Francisco Bay Area (SF-GWAS) and Genetic Epidemiology of CLL (GEC) consortium (GEC-GWAS);PMID: 22700719		Slager et al., 2012	2072	5778
		Phase 1 included the International CLL linkage consortium (ICLLLC), Leukemia Research CLL-4. Phase 2 included National Cancer Research Network genetic epidemiological studies, the National Study of Colorectal Cancer (NSCCG; 1999–2006) and the Genetic Lung Cancer Predisposition Study (GELCAPS; 1999–2004); and the Royal Marsden Hospital Trust/Institute of Cancer Research Family History and DNA Regi…		Bernardo et al., 2008	1529	3115
		Not availible		Crowther-Swanpoel et al., 2010	2503	5789
		68 studies were included in the breast cancer component of the OncoArray. The Two Sister Study (2SISTER) , Australian Breast Cancer Family Study (ABCFS) , Amsterdam Breast Cancer Study (ABCS) , Australian Breast Cancer Tissue Bank (ABCTB) , Asia Cancer Program (ACP) , Bavarian Breast Cancer Cases and Controls (BBCC) , British Breast Cancer Study (BBCS) , Breast Cancer Employment and Environment S…	Breast cancer	Michailidou et al., 2017	122977	105974
		Breast Cancer Association Consortium(BCAC),Consortium of Investigators of Modifiers of BRCA1/2 (CIMBA),PMID: 29058716		Milne et al., 2017	21468	100594
		Stage 1 included GenoMEL Phase 1; GenoMEL Phase 2, MDACC, AMFS, Q-MEGA_610k, Q-MEGA_omni, CIDRUK, MELARISK, WAMHS, Essen-Heidelberg and Harvard. Stage 2 included Cambridge, Breakthrough, Generations and Athens; PMID: 26237428	Melanoma	Law et al., 2015	15990	26409
		23andMe surveys; PMID: 28212542		Ransohoff et al., 2017	6628	287591
		GenoMEL Phase 1; GenoMEL Phase 2, Leeds case-control, Harvard, Australia, Italy, Houston, Iceland, the Netherlands, Vienna, Milan, Sweden, Valencia, Zaragoza; PMID: 23455637		Iles et al., 2013	13666	59233
		GenoMEL groups were from Australia (Brisbane and Sydney), France (Paris), Israel (Tel Aviv), Italy (Emilia-Romagna and Genoa), Netherlands (Leiden), Norway (Bergen-Oslo), Poland (Szczecin), Spain (Barcelona), Sweden (Lund and Stockholm) and UK (Glasgow and Leeds). Controls were from France and UK (WTCCC 1958 Birth cohort and WTCCC NBS controls); PMID: 21983787		Barrett et al., 2011	2981	8408
		For Australian Discovery Sample, cases were from Queensland study of Melanoma: Environment and Genetic Associations (Q-MEGA) and Australian Melanoma Family Study (AMFS) and controls from Brisbane Adolescent Twin Study, The Queensland Institute of Medical Research (QIMR) and AMFS. For GenoMEL for Replication Sample 1, cases were from 11 different centers across Europe and Israel and controls were …		MacGregor et al., 2011	7361	19531
		GenoMEL Groups were from Australia (Brisbane and Sydney), France (Paris), Italy (Emilia-Romagna and Genoa), Netherlands (Leiden), Spain (Barcelona), Sweden (Lund and Stockholm), and the UK (Leeds). Control groups were from France and UK (WTCCC); PMID: 19578364		Bishop et al., 2009	3962	6203
		Cases were from Queensland study of Melanoma: Environment and Genetic Associations (Q-MEGA) and controls from the Brisbane Twin Nevus Study; PMID: 18488026		Brown et al., 2008	2019	2105
			Lymphoma	Cerhan et al., 2014	5216	12223
		UK-GWAS, Wellcome Trust Case Control Consortium (WTCCC), German-GWAS, Heinz-Nixdorf Recall Study (HNR); National Study of Hodgkin Lymphoma Genetics (NSHLG); Breast Cancer Association Consortium (BCAC); Prostate Cancer Association Group to Investigate Cancer Associated Alterations in the Genome (PRACTICAL); Scotland and Newcastle Epidemiological Study of Hodgkin Disease (SNEHD); Young Adult Hodgki…		Sud et al., 2017	5314	16749
		The European Collaborative GWAS, and the University of Southern California (USC)/University of Chicago (UC) GWAS studies; PMID: 24920014		Cozen et al., 2014	3097	11095
		The German-GWAS and the UK-GWAS, PMID: 24149102		Frampton et al., 2013	3489	8441
		For GWAS, cases were cHL cases from the Royal Marsden Hospitals National Health Service Trust Family History study and a national study of cHL among females done by by the Institute of Cancer Research (ICR). Controls were from from the British 1958 Birth Cohort and UK Blood Services Controls (UKBS). Four replication series, namely the UK replication series, the Scandinavian Lymphoma Etiology (SCA…		Enciso-Mora et al., 2010	2646	8615
		Nine prospective cohort studies, eight population-based case–control studies, and five clinic or hospital-based case–control studies of NHL(NHL GWAS initiative), PMID: 23349640		Vijai et al., 2013	2189	6640
		Stage 1 included UCSF2, SCALE and NCI FL GWASs. Stage 2 replication used data from UCSF1/ NHS GWAS and de novo genotyping, PMID: 25279986		Skibola et al., 2014	4523	13344
		Phase 1 included SEARCH Cambridge UK (SEA), UKOPS (United Kingdom Ovarian Cancer Population Study) (UKO), Cancer Research UK Familial Ovarian Cancer Register (FOCR), Royal Marsden Hospital study (RMH), UK 58 Birth cohort (58 BC), and UK Colorectal control (NSCR). Phase 2 involved the Australian Cancer Study (ovarian cancer)/Australian Ovarian Cancer Study (AUS), Diseases of the Ovary and their Ev…	Ovarian cancer	Bolton et al., 2010	10507	13184
		For Phase 1, studies from United Kingdom were included UK SEARCH Ovarian Cancer Study; United Kingdom Ovarian Cancer Population Study (UKOPS); Royal Marsden Hospital Ovarian Cancer Study; Cancer Research UK Familial Ovarian Cancer Register; 1958 Birth Cohort and Colorectal Tumor Gene Identification consortium (CORGI). Phase 2 included studies from Australia (Australian Cancer Study (ACS) Ovary/Au…		Goode et al., 2010	10283	13185
		In Phase 1, studies included were the SEARCH Cambridge UK study, the UKOPS (United Kingdom Ovarian Cancer Population Study), the Cancer Research UK familial ovarian Cancer Register, the Royal Marsden Hospital study, the UK 58 Birth cohort, and the UK Colorectal control study. In Phase 2, studies included were the Australian Cancer Study (ovarian cancer)/Australian Ovarian Cancer Study, the Diseas…		Song et al., 2009	8761	11840
		The U.K. GWAS included the Royal Marsden Hospital Ovarian Cancer Study (RMH), the Study of Epidemiology and Risk Factors in Cancer Heredity (SEA), the United Kingdom Ovarian Cancer Population Study (UKO), the UK Familial Ovarian Cancer Registry (UKR), and the Welcome Trust Case Control Consortium (WTC) controls. The U.S. GWAS comprised the Mayo Clinic Ovarian Cancer Case-Control Study (MAY), the …		Kelemen et al., 2015	1644	21693
		Genotype data were obtained from six Ovarian Cancer Association Consortium (OCAC) and two Consortium of Investigators of Modifiers of BRCA1/2 (CIMBA) genotyping projects; PMID: 28346442		Phelan et al., 2017	25509	40941
		Stage 1 included US GWAS, UK GWAS and Mayo GWAS; PMID: 25581431		Kuchenbaecker et al., 2015	18533	30845
		PMID: 23535730; North American GWAS from MAY, NCO, TOR, TBO, and NEC; For UK GWAS, cases were from RMH, SEA, UKR and UKO studies and controls were from the Wellcome Trust Case-Control Consortium 1958 Birth Cohort and a national colorectal study.		Pharoah et al., 2013	18174	26134
9	Senkevich et. al, 2021	The Breast Cancer Association Consortium (BCAC) and Discovery, Biology and Risk of Inherited Variants in Breast Cancer Consortium (DRIVE) , PMID: 29059683	Breast cancer	Michailidou et al.,	76192	63082	GWAS summary statistics from the latest PD GWAS excluding 23andMe and UKB data, to avoid potential bias due to overlapping samples	PD	Nalls et al.	15056	12637
		UK-CLL1, UK-CLL2, GEC Consortium, NHL GWAS Consortium, ICGC, WHI, ICR, Mayo, PMID: 28165464	Chronic lymphocytic leukemia	Law et al.,	4478	13213
		UK Biobank, PMID: 31089142	Colorectal cancer	Law et al.,	31197	61770
		QSkin Study of Sun and Health(Qskin), UKBB, Electronic Medical Records and Genomics Network (eMERGE), PMID: 31174203	Cutaneous squamous cell carcinoma	Chahal et al.,	6579	280558
		UK Biobank, PMID: 31174203	Combined analysis of keratinocyte cancers	Liyanage et al.,	31787	619351
		UK Biobank, PMID: 30093612	Endometrial cancer	O’Mara et al	12906	108979
		UK Biobank, PMID: 28604730	Lung cancer	McKay et al.	23223	16964
		The PRACTICAL Consortium, the Breast Cancer Association Consortium (BCAC), UK-GWAS, Heinz Nixdorf Recall (HNR) study, PMID: 29196614	Lymphoma	Sud et al.	1278	14325
		UK Biobank, PMID: 32341527	Melanoma	Landi et al.,	36760	375188
		UK-GWAS, French-GWAS, German-GWAS, MDA-GWAS, SFAGS, GliomaScan, GICC, UCSF/Mayo, PMID: 28346443	Non-glioblastoma glioma/Glioma	Melin et al.,	12469	18190
		the International Head and Neck Cancer Epidemiology Consortium (INHANCE), European cohort study (EPIC), and a United Kingdom case-series (HN5000), PMID: 27749845	Oral cavity and pharyngeal cancer	Lesseur et al	6009	6585
		Pancreatic Cancer Cohort Consortium (PanScan) and the Pancreatic Cancer Case-Control Consortium (PanC4), PMID: 29422604	Pancreatic cancer	Klein et al.,	9040	12496
		Australian Prostate Cancer BioResource (APCB), The IMPACT Study, Canary PASS Investigators, Breast and Prostate Cancer Cohort Consortium (BPC3), The PRACTICAL (Prostate Cancer Association Group to Investigate Cancer-Associated Alterations in the Genome) Consortium123, Cancer of the Prostate in Sweden (CAPS), Prostate Cancer Genome-wide Association Study of Uncommon Susceptibility Loci (PEGASUS)12…	Prostate cancer	Schumacher et al.,	79148	61106
		PRACTICAL consortium, PMID: 29892016	Renal cell carcinoma	Scelo et al.,	10784	20406
		UK Biobank, PMID: 30194396	Uterine fibroids	Rafhar et al.,	16595	523330
10	Wang et al., 2024	PRACTICAL Consortium	Prostate cancer	Schumacher et al.	79148	61106	International Parkinson’s Disease Genomics Consortium (IPDGC)	PD	Nalls et al.	33674	449056
11	Wu et al., 2021	UK Biobank, ieu-a-1013	Glioma	Rajaraman P et al	1856	4955	International Genomics of Alzheimer’s Project (IGAP), the Alzheimer’s Disease Genetics Consortium (ADGC), the Genetic and Environmental Risk in Alzheimer’s Disease (GERAD) Consortium, the European Alzheimer’s Disease Initiative (EADI), and the Cohorts for Heart and Aging Research in Genomic Epidemiology (CHARGE) Consortium	late onset AD	Lambert et al.	17008	37154
			Neoplasm	Neale lab	70178	291016
12	Yu et. al, 2024	UK Biobank, ieu-b-4953	Liver hepatocellular caarcinoma(LIHC)	Burrows et al	17008	37154	ebi-a-GCST002245	late-onset AD	Lambert et al.	17008	37154
NOTE. Supplementary Table 3 provides detailed descriptions of GWAS sources used in each study included in the review.
Abbreviations: AD, Alzheimer’s disease; PD, Parkinson’s disease; GWAS, genome-wide association study; MRC IEU, Medical Research Council Integrative Epidemiology Unit; EBI, European Bioinformatics Institute; UK Biobank; PMID, PubMed Identifier, United Kingdom Biobank. "NA" indicates information not available or not reported in the original Mendelian Randomization publication; UK-CLL1, United Kingd…
*: Summary statistics for Seddighi et al. (2019) were estimated based on the information provided in the original publication and their corresponding entry on the GWAS Catalog (https://www.ebi.ac.uk/gwas/home). Detailed summary statistics were not obtainable despite contacting the corresponding authors, and minor discrepancies in sample size were noted when compared with the original GWAS.

## Sheet: Supplementary Table 3
Supplementary Table 3. Summary of Mendelian Randomization Results and Sensitivity Analyses from Included Studies
No	Study (First Author, Year)	Exposure	Outcome	Number of SNPs	MR methods	OR	95% CI	P	Original Beta	Standard Error(SE)		Heterogeneity tests	Q	Q_pval		Directional horizontal pleiotropy tests	Intercept/Rssobs	Standard Error(SE)	P
1	Dong et.al,2023	AD	endometrial cancer (endometroid histology)	10	MR-Egger	0.860106	0.773-0.957	0.0249	-0.1507	0.0547		MR Egger	6.29373	0.614366		MR Egger	0.0125962	0.0090491	0.201407
			ebi-a-GCST006465		Weighted median	0.879941	0.807-0.959	0.0037	-0.1279	0.0441		Inverse variance weighted	8.23132	0.511013
					IVW	0.905652	0.837-0.980	0.0138	-0.0991	0.0402
					Simple mode	0.878359	0.712-1.083	0.2561	-0.1297	0.107
					Weighted mode	0.878359	0.807-0.956	0.015	-0.1297	0.0433
		AD	endometrial cancer (non-endometroid histology)	10	MR-Egger	0.703737	0.533-0.930	0.0384603	-0.35135	0.142008		MR Egger	8.61349	0.375943		MR Egger	0.0435533	0.0231751	0.0970082
			ebi-a-GCST006466		Weighted median	0.795647	0.634-0.998	0.0482863	-0.2286	0.115756		Inverse variance weighted	12.4161	0.190853
					IVW	0.843967	0.670-1.063	0.149606	-0.169642	0.117732
					Simple mode	0.938194	0.530-1.660	0.831402	-0.0637985	0.291081
					Weighted mode	0.778802	0.622-0.976	0.0579095	-0.249998	0.115092
		AD	Follicular lymphoma(finn-b-CD2_FOLLICULAR_LYMPHOMA_EXALLC)	10	MR-Egger	0.706947	0.486-1.029	0.1074	-0.3468	0.1913		MR Egger	9.906	0.2717		MR Egger	0.025	0.033	0.484
					Weighted median	0.749312	0.571-0.983	0.03737	-0.2886	0.1387		Inverse variance weighted	10.57	0.3061
					IVW	0.776546	0.592-1.019	0.06785	-0.2529	0.1385
					Simple mode	0.556048	0.275-1.125	0.137	-0.5869	0.3595
					Weighted mode	0.73286	0.561-0.958	0.04892	-0.3108	0.1366
		AD	Breast cancer (ieu-a-1126)	10	MR-Egger	0.936001	0.902-0.972	0.0083773	-0.066139	0.0190312		MR Egger	6.18775	0.62621		MR Egger	0.013062	0.0031586	0.0032744
					Weighted median	0.968001	0.940-0.997	0.0317497	-0.0325222	0.0151439		Inverse variance weighted	23.2886	0.0055797
					IVW	0.987168	0.944-1.032	0.566843	-0.0129153	0.0225512
					Simple mode	1.0175	0.914-1.132	0.757885	0.0173519	0.0545996
					Weighted mode	0.967808	0.939-0.997	0.0609396	-0.0327211	0.0152844
		AD	Breast cancer (ieu-a-1132)	10	MR-Egger	0.910799	0.854-0.971	0.0217118	-0.0934332	0.0328644		MR Egger	9.19768	0.325896		MR Egger	0.0141838	0.0054571	0.0316589
					Weighted median	0.935808	0.891-0.983	0.0080431	-0.066345	0.0250334		Inverse variance weighted	16.9647	0.0492714
					IVW	0.965068	0.908-1.025	0.250612	-0.0355565	0.0309492
					Simple mode	1.02256	0.898-1.164	0.743322	0.0223107	0.0660638
					Weighted mode	0.945534	0.898-0.996	0.0644606	-0.0560055	0.0265901
		AD	Breast cancer (ukb-b-12227)	10	MR-Egger	0.999213	0.996-1.002	0.593345	-0.0007869	0.001415		MR Egger	4.20309	0.83835		MR Egger	-0.0006474	0.0002399	0.0271353
					Weighted median	0.997388	0.995-1.000	0.026644	-0.0026151	0.0011797		Inverse variance weighted	11.4852	0.24391
					IVW	0.996642	0.994-0.999	0.0043457	-0.003364	0.0011796
					Simple mode	0.985675	0.978-0.994	0.0061526	-0.0144283	0.0040569
					Weighted mode	0.997691	0.995-1.000	0.0892975	-0.002312	0.0012142
		AD	Breast cancer (ukb-b-13584)	10	MR-Egger	0.996108	0.992-1.000	0.1129	-0.0039	0.0022		MR Egger	12.993	0.112092		MR Egger	0.0002424	0.0003724	0.533308
					Weighted median	0.996606	0.994-0.999	0.0144	-0.0034	0.0014		Inverse variance weighted	13.6812	0.134126
					IVW	0.997104	0.994-1.000	0.0604	-0.0029	0.0016
					Simple mode	0.998801	0.993-1.005	0.7121	-0.0012	0.0032
					Weighted mode	0.996606	0.994-0.999	0.0333	-0.0034	0.0013
		AD	Prostate cancer (ieu-b-85)	9	MR-Egger	0.947018	0.845-1.061	0.378886	-0.0544371	0.0579597		MR Egger	39.996	1.3e-06		MR Egger	-0.002499	0.0099187	0.808318
					Weighted median	0.938517	0.902-0.976	0.0015282	-0.0634539	0.0200216		Inverse variance weighted	40.3587	2.7e-06
					IVW	0.938182	0.864-1.018	0.126507	-0.0638108	0.0417604
					Simple mode	0.992172	0.875-1.125	0.905421	-0.0078586	0.0640808
					Weighted mode	0.936414	0.898-0.977	0.0157744	-0.0656979	0.0215266
		AD	Prostate cancer (ukb-b-7773)	10	MR-Egger	0.996457	0.991-1.002	0.25054	-0.003549	0.0028649		MR Egger	22.2078	0.0045451		MR Egger	0.0001362	0.0004858	0.786305
					Weighted median	0.996756	0.994-0.999	0.0196708	-0.0032493	0.001393		Inverse variance weighted	22.426	0.0076225
					IVW	0.996998	0.993-1.001	0.133297	-0.0030069	0.002003
					Simple mode	0.999847	0.993-1.007	0.966113	-0.0001534	0.0035127
					Weighted mode	0.996775	0.994-1.000	0.0475209	-0.0032298	0.0014084
								P
		AD	Oral cavity cancer(ieu-b-94)	9	MR-Egger	0.732228	0.530-1.011	0.100175	-0.311663	0.164606		MR Egger	7.11386	0.417121		MR Egger	0.0113022	0.0272258	0.690476
					Weighted median	0.748767	0.572-0.979	0.0346468	-0.289328	0.136962		Inverse variance weighted	7.289	0.505797
					IVW	0.76554	0.600-0.976	0.0311017	-0.267173	0.123934
					Simple mode	1.1518	0.538-2.466	0.725371	0.141326	0.388378
					Weighted mode	0.743556	0.556-0.994	0.0802578	-0.296311	0.148002
		AD	Bowel cancer(ukb-b-17001)	10	MR-Egger	0.994714	0.989-1.000	0.0988	-0.0053	0.0028		MR Egger	4.69274	0.789855		MR Egger	-0.0001979	0.0004771	0.689258
					Weighted median	0.993919	0.989-0.999	0.0096	-0.0061	0.0024		Inverse variance weighted	4.86472	0.845938
					IVW	0.994018	0.990-0.998	0.0036	-0.006	0.0021
					Simple mode	0.991536	0.982-1.001	0.1336	-0.0085	0.0051
					Weighted mode	0.993819	0.989-0.999	0.0302	-0.0062	0.0024
		AD	Bowel cancer(ukb-a-296)	10	MR Egger	0.99415	0.988-1.001	0.1116	-0.0058667	0.0032814		MR Egger	4.95046	0.762857		MR Egger	-0.0002502	0.0005585	0.666005
					Weighted median	0.993297	0.988-0.998	0.0108253	-0.0067258	0.0026393		Inverse variance weighted	5.15121	0.820933
					IVW	0.993165	0.988-0.998	0.0046537	-0.0068581	0.0024233
					Simple mode	0.992938	0.983-1.003	0.207151	-0.0070867	0.0052138
					Weighted mode	0.993294	0.988-0.998	0.032379	-0.0067287	0.0026624
		AD	Bowel cancer(ukb-b-7748)	10	MR Egger	0.996154	0.993-0.999	0.0241773	-0.0038534	0.0013895		MR Egger	6.47047	0.594685		MR Egger	0.0006422	0.0002356	0.0260118
					Weighted median	0.998044	0.996-1.000	0.0831388	-0.0019575	0.0011297		Inverse variance weighted	13.9008	0.125898
					Inverse variance weighted	0.998704	0.996-1.001	0.308697	-0.0012972	0.0012743
					Simple mode	1.0057	0.996-1.016	0.296188	0.005687	0.0051281
					Weighted mode	0.997351	0.995-1.000	0.04903	-0.0026526	0.0011664
2	Guo et. al, 2023	Ovarian cancer (OC)	PD	9	IVW	0.8	0.61- 1.06	0.12				Cochran Q test	60.514	3.7*10-10
					MR-Egger	0.83	0.39- 1.76	0.64
					Weighted median	0.84	0.74- 0.97	0.02
		High grade serous OC (HGSOC)	PD	11	IVW	0.91	0.84- 0.99	0.03				Cochran Q test	12.496	0.25		MRPRESSO			0.216
					MR-Egger	0.9	0.74- 1.08	0.29
					Weighted median	0.89	0.81- 0.99	0.02
		mucinous OC	PD	3	IVW	1.03	0.95- 1.13	0.47				Cochran Q test	2.589	0.27
					MR-Egger	1.35	0.86- 2.13	0.42
					Weighted median	1.06	0.97- 1.16	0.21
		low malignant potential OC	PD	4	IVW	1.03	0.87- 1.22	0.75				Cochran Q test	10.147	0.017				.
					MR-Egger	0.8	0.21- 3.07	0.78
					Weighted median	0.98	0.86- 1.11	0.77
		PD	OC	20	IVW	0.95	0.88- 1.03	0.19				Cochran Q test	62.555	1.5*10-6
					MR-Egger	0.89	0.72- 1.09	0.28
					Weighted median	1.03	0.97- 1.10	0.32
		PD	HGSOC	20	IVW	0.95	0.86- 1.04	0.23				Cochran Q test	57.968	8.1*10-6
					MR-Egger	0.9	0.71- 1.15	0.42
					Weighted median	1.03	0.96- 1.12	0.35
		PD	LGSOC	20	IVW	0.99	0.82- 1.20	0.94				Cochran Q test	26.842	0.11
					MR-Egger	0.73	0.46- 1.18	0.22
					Weighted median	1.03	0.81- 1.31	0.81
		PD	Endometroid OC	20	IVW	0.92	0.82- 1.03	0.14				Cochran Q test	26.346	0.12
					MR-Egger	0.91	0.68- 1.22	0.54
					Weighted median	0.95	0.81- 1.10	0.48
												Cochran Q test	14.711	0.74
		PD	clear cell OC	20	IVW	1.06	0.93- 1.21	0.36
					MR-Egger	0.85	0.61- 1.19	0.37
					Weighted median	1.01	0.84- 1.21	0.94
		PD	mucinous OC	20	IVW	1.01	0.89- 1.15	0.88				Cochran Q test	33.575	0.021
					MR-Egger	1.13	0.81- 1.58	0.47
					Weighted median	1.01	0.87- 1.16	0.91
		PD	low malignant potential OC	20	IVW	1.06	0.96- 1.16	0.25				Cochran Q test	17.282	0.57
					MR-Egger	1.15	0.91- 1.46	0.25
					Weighted median	1.08	0.95- 1.24	0.23
3	Huang et. al, 2024	AD	oral cavity cancer	34	IVW	0.76	0.63– 0.92	3.73 ×10-3				Inverse variance weighted	19.07	0.26		MR-Egger	3.81 × 10−3	2.67 × 10−2	0.89
					Weighted median	0.75	0.59–0.96	0.023								MR-PRESSO			0.28
					Weighted mode	0.75	0.58–0.97	0.042
		oral cavity cancer	AD	44	IVW	Not mentioned	Not mentioned	0.63				Inverse variance weighted	17.12	0.7		MR-Egger	-0.0154	0.0125	0.23
																MR-PRESSO			0.67
4	Li et. al, 2024	AD	Prostate cancer	13	MR Egger	0.974	0.953-0.996	0.039				MR Egger	7.822	0.729		MR-PRESSO	8.224		0.877
					Weighted median	0.975	0.957-0.993	0.007				Inverse variance weighted	7.822	0.799		MR-Egger	2.585e-05		0.994
					IVW	0.974	0.958-0.991	0.003
					Simple mode	0.99	0.933-1.051	0.748
					Weighted mode	0.975	0.957-0.993	0.02
		Prostate cancer	AD	89	MR Egger	1.025	0.925-1.136	0.635				MR Egger	102.536	0.122		MR-PRESSO	104.808		0.132
					Weighted median	0.994	0.929-1.064	0.869				Inverse variance weighted	102.868	0.133		MR-Egger	-0.003		0.597
					IVW	1	0.954-1.049	0.988
					Simple mode	0.995	0.879-1.126	0.935
					Weighted mode	0.995	0.921-1.075	0.897
5	Lin et. al, 2024	AD	Multiple myeloma	12	IVW	1	1-1	0.226
		PD	Multiple myeloma	12	IVW	1	1-1	0.2
		Multiple myeloma	AD	12	IVW	3.58	-10.71- 17.87	0.623
		Multiple myeloma	PD	12	IVW	4.9	-12.12- 21.91	0.572
6	Ren et. al, 2024	AD	Breast cancer	86	IVW	0.925	0.871−0.982	0.011				Cochran Q test		0.07		MR-Egger			0.626
					MR Egger	0.913	0.843-0.989	0.028
					Weighted median	0.909	0.842-0.982	0.015
					Adjusted False discovery rate of IVW	-	-	0.099
		AD	ER+ breast cancer	86	IVW	0.912	0.853-0.975	0.007				Cochran Q test		0.1		MR-Egger			0.284
					MR Egger	0.884	0.809-0.965	0.007
					Weighted median	0.875	0.802-0.954	0.003
					Adjusted False discovery rate of IVW	-	-	0.032
					Multivariable IVW	0.929	0.864- 0.999	0.047
					Multivariable MR-Egger	0.916	0.846- 0.992	0.031
												Cochran Q test		0.194		MR-Egger			0.921
		AD	ER- breast cancer	86	IVW	0.974	0.877-1.081	0.619
					MR Egger	0.978	0.852-1.123	0.756
					Weighted median	0.981	0.854-1.126	0.783
7	Seddighi et. al, 2019	Renal cell carcinoma	AD	12	IVW	0.97	0.890- 1.050	0.434
		Pancreatic cancer	AD	13	IVW	0.97	0.910- 1.040	0.429
		Upper aerodigestive tract cancer	AD	14	IVW	0.96	0.900- 1.030	0.235
		Urinary bladder cancer	AD	11	IVW	0.94	0.830- 1.060	0.325
		Lung cancer	AD	18	IVW	0.91	0.840- 0.990	0.019				Cochran Q test	16.79	0.209		MR-Egger intercept	0.024	0.014	0.118
		Smoking-related cancers (all)	AD	68	IVW	0.95	0.920- 0.980	0.003				Cochran Q test	84.73	0.006		MR-Egger intercept	−0.003	0.008	0.695
		Prostate cancer	AD	36	IVW	0.98	0.950- 1.010	0.234
		Leukemia	AD	38	IVW	0.98	0.960- 0.995	0.012				Cochran Q test	34.1	0.732		MR-Egger intercept	−0.004	0.008	0.645
		Breast cancer	AD	109	IVW	0.94	0.890- 0.990	0.028				Cochran Q test	111.22	0.153	0.004	MR-Egger intercept	−0.001	0.004	0.77
		Melanoma	AD	24	IVW	0.98	0.930- 1.030	0.447
		Lymphoma	AD	20	IVW	1.01	0.950- 1.070	0.764
		Ovarian cancer	AD	19	IVW	1.01	0.960- 1.060	0.797
		Non-smoking-related cancers (all)	AD	246	IVW	0.98	0.970- 0.995	0.009				Cochran Q test	265.01	0.038		MR-Egger intercept	−0.002	0.002	0.254
		All smoking and non-smoking related cancers	AD	314	IVW	0.98	0.96- 0.99	2.7x 10-4				Cochran Q test	353.53	0.002		MR-Egger intercept	−0.003	0.002	0.167
									Beta	SE
8	Senkevich et. al, 2021	Breast cancer	PD	107	MR Egger	1.07788	0.95-1.22	0.247	0.075	0.065
					IVW	1.03252	0.97-1.10	0.337	0.032	0.033
					Simple mode	0.99005	0.77-1.28	0.92	-0.01	0.13
					Weighted mode	1.01005	0.88-1.16	0.84	0.01	0.07
		Chronic lymphocytic leukemia	PD	7	MR Egger	1.04812	0.30-3.67	0.944	0.047	0.64
					IVW	1.10407	0.95-1.28	0.197	0.099	0.077
					Simple mode	0.970446	0.72-1.30	0.87	-0.03	0.15
					Weighted mode	0.970446	0.77-1.23	0.83	-0.03	0.12
		Colorectal cancer	PD	35	MR Egger	0.998002	0.58-1.70	0.994	-0.002	0.273
					IVW	1.04289	0.93-1.17	0.46	0.042	0.057
					Simple mode	0.878095	0.61-1.27	0.51	-0.13	0.19
					Weighted mode	0.852144	0.60-1.21	0.37	-0.16	0.18
		Cutaneous squamous cell carcinoma	PD	23	MR Egger	0.907556	0.78-1.06	0.223	-0.097	0.077
					IVW	1.05232	0.96-1.16	0.288	0.051	0.048
					Simple mode	1.20925	0.97-1.50	0.09	0.19	0.11
					Weighted mode	1	0.89-1.12	0.99	0	0.06
		Combined analysis of keratinocyte cancers	PD	68	MR Egger	0.982161	0.89-1.09	0.732	-0.018	0.053
					IVW	1.01715	0.96-1.08	0.586	0.017	0.031
					Simple mode	0.980199	0.84-1.15	0.78	-0.02	0.08
					Weighted mode	1	0.92-1.08	1	0	0.04
		Endometrial cancer	PD	13	MR Egger	0.899425	0.55-1.47	0.681	-0.106	0.252
					IVW	0.986098	0.88-1.11	0.808	-0.014	0.059
					Simple mode	0.960789	0.76-1.22	0.73	-0.04	0.12
					Weighted mode	1.04081	0.84-1.29	0.73	0.04	0.11
		Lung cancer	PD	10	MR Egger	1	0.79-1.27	0.999	0	0.121
					IVW	1.05022	0.95-1.17	0.355	0.049	0.053
					Simple mode	1.04081	0.82-1.32	0.74	0.04	0.12
					Weighted mode	1.08329	0.93-1.27	0.35	0.08	0.08
		Lymphoma	PD	5	MR Egger	1.38403	0.79-2.43	0.341	0.325	0.288
					IVW	0.987084	0.86-1.13	0.845	-0.013	0.068
					Simple mode	0.980199	0.79-1.22	0.85	-0.02	0.11
					Weighted mode	0.970446	0.80-1.18	0.79	-0.03	0.1
		Melanoma	PD	45	MR Egger	0.965605	0.87-1.07	0.507	-0.035	0.053
					IVW	0.998002	0.94-1.06	0.95	-0.002	0.032
					Simple mode	0.932394	0.78-1.11	0.4	-0.07	0.09
					Weighted mode	0.951229	0.88-1.03	0.31	-0.05	0.04
		Non-glioblastoma glioma/ glioma	PD	19	MR Egger	1.10738	1.01-1.22	0.052	0.102	0.049
					IVW	0.979219	0.94-1.02	0.356	-0.021	0.023
					Simple mode	0.951229	0.85-1.07	0.43	-0.05	0.06
					Weighted mode	0.980199	0.91-1.06	0.57	-0.02	0.04
		Oral cavity and pharyngeal cancer	PD	4	MR Egger	1.00803	0.48-2.11	0.986	0.008	0.376
					IVW	1.09856	0.97-1.25	0.144	0.094	0.064
					Simple mode	1.19722	0.95-1.51	0.22	0.18	0.12
					Weighted mode	1.1853	0.96-1.47	0.22	0.17	0.11
		Pancreatic cancer	PD	16	MR Egger	0.801717	0.60-1.08	0.168	-0.221	0.152
					IVW	1.003	0.93-1.09	0.934	0.003	0.041
					Simple mode	0.980199	0.81-1.19	0.88	-0.02	0.1
					Weighted mode	1.0202	0.87-1.19	0.82	0.02	0.08
		Prostate cancer	PD	74	MR Egger	0.913018	0.81-1.03	0.13	-0.091	0.06
					IVW	0.97824	0.93-1.03	0.443	-0.022	0.028
					Simple mode	0.932394	0.80-1.09	0.36	-0.07	0.08
					Weighted mode	>0.99	0.91-1.10	0.94	0	0.05
		Renal cell carcinoma	PD	8	MR Egger	0.865022	0.54-1.39	0.569	-0.145	0.241
					IVW	0.969476	0.82-1.14	0.707	-0.031	0.084
					Simple mode	1.1275	0.79-1.60	0.52	0.12	0.18
					Weighted mode	1.13883	0.88-1.47	0.34	0.13	0.13
		Uterine fibroids	PD	18	MR Egger	1.17821	0.82-1.69	0.388	0.164	0.185
					IVW	0.986098	0.85-1.14	0.854	-0.014	0.073
					Simple mode	1.1275	0.78-1.64	0.54	0.12	0.19
					Weighted mode	1.16183	0.87-1.56	0.34	0.15	0.15
		PD	Breast cancer	15	MR Egger	1.01005	0.90-1.14	0.82	0.01	0.06
					Weighted median	1.0202	0.98-1.06	0.38	0.02	0.02
					IVW	1.04081	1.00-1.08	0.08	0.04	0.02
					Simple mode	0.980199	0.92-1.04	0.59	-0.02	0.03
					Weighted mode	>0.99	0.96-1.04	0.86	0	0.02
		PD	Endometrial cancer	15	MR Egger	0.970446	0.80-1.18	0.78	-0.03	0.1
					Weighted median	0.960789	0.89-1.04	0.31	-0.04	0.04
					IVW	0.980199	0.91-1.06	0.54	-0.02	0.04
					Simple mode	1.04081	0.89-1.22	0.66	0.04	0.08
					Weighted mode	0.960789	0.85-1.08	0.47	-0.04	0.06
		PD	Melanoma	14	MR Egger	>0.99	0.89-1.12	0.99	0	0.06
					Weighted median	0.99005	0.93-1.05	0.64	-0.01	0.03
					IVW	1.0202	0.98-1.06	0.47	0.02	0.02
					Simple mode	0.99005	0.90-1.09	0.81	-0.01	0.05
					Weighted mode	0.99005	0.92-1.07	0.74	-0.01	0.04
		PD	Prostate cancer	15	MR Egger	0.923116	0.84-1.02	0.13	-0.08	0.05
					Weighted median	>0.99	0.96-1.04	0.88	0	0.02
					IVW	1.0202	0.98-1.06	0.4	0.02	0.02
					Simple mode	>0.99	0.92-1.08	0.99	0	0.04
					Weighted mode	>0.99	0.94-1.06	0.98	0	0.03
		PD	Keratinocyte cancers	15	MR Egger	1.05127	0.90-1.23	0.55	0.05	0.08
					Weighted median	1.04081	0.98-1.10	0.24	0.04	0.03
					IVW	>0.99	0.94-1.06	0.91	0	0.03
					Simple mode	1.08329	0.96-1.22	0.22	0.08	0.06
					Weighted mode	1.10517	1.02-1.20	0.02	0.1	0.04
9	Wang et al., 2024	PD	Prostate cancer	21	IVW	1.025	0.997- 1.054	0.082	1.025	0.997- 1.054
					MR Egger	0.975	0.913- 1.042	0.465	0.975	0.913- 1.042
					Weighted median	1.001	0.961- 1.043	0.949	1.001	0.961- 1.043
					Simple median	1.016	0.973- 1.061	0.467	1.016	0.973- 1.061
					Maximum likelihood	1.026	0.999- 1.054	0.063	1.026	0.999- 1.054
					MR-PRESSO (Raw)	1.025	0.997- 1.054	0.097	1.025	0.997- 1.054
		MVMR in PD
		PD (Adjusted for obesity)	Prostate cancer	22	IVW	1.05	0.99-1.13	0.11	1.05	0.99-1.13
					Median	1.01	0.93-1.09	0.83	1.01	0.93-1.09
					MR Egger	1.05	0.99-1.12	0.12	1.05	0.99-1.12
		PD (Adjusted for current smoking)	Prostate cancer	35	IVW	1	0.96-1.04	0.87	1	0.96-1.04
					Median	1.01	0.97-1.05	0.75	1.01	0.97-1.05
					MR Egger	0.98	0.91-1.06	0.65	0.98	0.91-1.06
		PD (Adjusted for ever smoking)	Prostate cancer	90	IVW	1.01	0.98-1.04	0.6	1.01	0.98-1.04
					Median	1.02	0.98-1.07	0.27	1.02	0.98-1.07
					MR Egger	0.99	0.95-1.04	0.81	0.99	0.95-1.04
		PD (Adjusted for former alcohol drinking)	Prostate cancer	19	IVW	1.01	0.96-1.06	0.69	1.01	0.96-1.06
					Median	1.01	0.96-1.05	0.81	1.01	0.96-1.05
					MR Egger	0.93	0.78-1.11	0.45	0.93	0.78-1.11
		PD (Adjusted for TG)	Prostate cancer	53	IVW	0.99	0.9- 1.1	0.92	0.99	0.9- 1.1
					Median	0.99	0.92- 1.08	0.95	0.99	0.92- 1.08
					MR Egger	0.99	0.89- 1.1	0.79	0.99	0.89- 1.1
		PD (Adjusted for vit D supplement)	Prostate cancer	19	IVW	1.01	0.96- 1.06	0.7	1.01	0.96- 1.06
					Median	1.04	0.99- 1.08	0.1	1.04	0.99- 1.08
					MR Egger	0.95	0.8- 1.13	0.54	0.95	0.8- 1.13
10	Wu et al., 2021	Glioma	AD	3	IVW	1.13	1.06–1.21	4.8 × 10-4								MR Egger			0.4
					Weighted median	1.11	1.02–1.21	0.014								MR-PRESSO
		Neoplasms	AD	10	IVW	0.06	0.01–0.30	6.3 × 10-4								MR Egger			0.16
					Weighted median	0.04	0.01–0.34	5.8 × 10-3
		AD	Glioma					0.55
11	Yu et. al, 2024	late onset AD	Liver hepatocellular carcinoma(LIHC)	8	MVMR	0.9999	0.9998-0.9999	0.01
		late onset AD	LIHC	24	MR Egger	1.00025	0.9995- 1.0010	0.5053
					Weighted median	0.99996	0.9997- 1.0002	0.82096
					IVW	0.999897	0.9997- 1.0001	0.3067
					Simple mode	1	0.9996- 1.0005	0.8389
					Weighted mode	0.9999	0.9996- 1.0003	0.9732
					MRPRESSO
12	Yuan et.al,2024	Colon Cancer	AD	26	IVW	0.868	0.772–0.977	0.019				MR-Egger	20.11	0.64		MR-Egger	−0.00023	0.00042	0.59
					Weighted median	0.854	0.724–1.007	0.061				IVW	20.42	0.67		MR-PRESSO			0.7
					MR-Egger	0.78	0.567–1.073	0.139
					Maximum likelihood	0.873	0.775–0.984	0.026
					MRPRESSO			0.7
					Mrlap			2.5*10-5
		CRC	AD (validation)	28	IVW	0.8	0.669–0.958	0.015				MR-Egger	24.76	0.48		MR-Egger	−0.00013	0.00055	0.81
					Weighted median	0.786	0.605–1.022	0.072				IVW	19.72	0.53		MR-PRESSO			0.54
					MR Egger	0.763	0.394–1.475	0.428
					Maximum likelihood	0.795	0.662–0.954	0.014
					MRPRESSO			0.54
					MRlap			0.009
		AD	Colon Cancer	19	IVW	1.053	1.023-1.085	<0.001				MR-Egger	19.72	0.23		MR-Egger	0.00012	0.00014	0.43
					Weighted median	1.042	1.011-1.075	0.009				IVW	20.54	0.25		MR-PRESSO			0.4
					MR-Egger	1.042	1.002-1.084	0.54
					Maximum likelihood	1.055	1.027-1.084	<0.001
					MRPRESSO			0.4
					MRlap			0.455
		AD (validation)	CRC	47	IVW	1.006	0.991–1.020	0.443				MR-Egger	59.54	0.07		MR-Egger	−0.000051	8.4e-05	0.55
					Weighted median	1.008	0.989–1.027	0.415				IVW	60.03	0.08		MR-PRESSO			0.1
					MR Egger	1.01	0.990–1.031	0.338
					Maximum likelihood	1.005	0.993–1.018	0.379
					MRPRESSO			0.1
					MRlap			0.807
NOTE. MR = Mendelian randomization; SNP = single nucleotide polymorphism; OR = odds ratio; CI = confidence interval; SE = standard error; P = P value; Q = Cochran’s Q statistic for heterogeneity; Q_pval = P value for heterogeneity; Intercept = MR-Egger intercept; Rssobs = residual sum of squares from MR-PRESSO; IVW = inverse-variance weighted; MR-PRESSO = Mendelian Randomization Pleiotropy RESidu…
Sensitivity analyses (e.g., MR-Egger, IVW, MR-PRESSO, Q statistics) are reported only when available in the original publications.
